# Supplementary material for: Racial and Ethnic Disparities in the Management and Outcomes of Acute Myocardial Infarction Complicated by Ventricular Arrhythmias
Source: J Clin Med. 2026 May 27;15(11):4132. doi: 10.3390/jcm15114132 (PMC13257581; doi:10.3390/jcm15114132)
Supplement: Supplementary file 1 [file jcm-15-04132-s001.zip]

Archive with 1 entries (1 files):
- jcm-4294673-supplementary.pdf
